# Supplementary material for: A Cross Sectional Sampling Reveals Novel Coronaviruses in Bat Populations of Georgia
Source: Viruses. 2021 Dec 31;14(1):72. doi: 10.3390/v14010072 (PMC8778869; doi:10.3390/v14010072)
Supplement: Supplementary file 1 [file viruses-14-00072-s001.zip]

Archive with 1 entries (1 files):
- viruses-1484812-supplementary.xlsx
