# Supplementary material for: A Cross Sectional Sampling Reveals Novel Coronaviruses in Bat Populations of Georgia
Source: Viruses. 2021 Dec 31;14(1):72. doi: 10.3390/v14010072 (PMC8778869; doi:10.3390/v14010072)
Supplement: Supplementary file 1 [file viruses-14-00072-s001.zip › viruses-1484812-supplementary.xlsx]

## Sheet: Table S1
Model	#Param	BIC	AICc	lnL	Invariant	Gamma	R	Freq A	Freq T	Freq C	Freq G	A=>T	A=>C	A=>G	T=>A	T=>C	T=>G	C=>A	C=>T	C=>G	G=>A	G=>T	G=>C
GTR+G+I	645	59749.8	53445.6	-26074.6	0.213832	0.767385	2.35176	0.274703	0.343745	0.169943	0.21161	0.05	0.05	0.11	0.04	0.15	0.02	0.07	0.3	0.02	0.15	0.02	0.02
GTR+G	644	59868.3	53574	-26139.8	n/a	0.485066	2.30918	0.274703	0.343745	0.169943	0.21161	0.05	0.05	0.11	0.04	0.15	0.02	0.07	0.31	0.02	0.14	0.03	0.02
T92+G+I	639	60005.8	53760.3	-26238	0.219695	0.828166	2.29888	0.309224	0.309224	0.190776	0.190776	0.05	0.03	0.14	0.05	0.14	0.03	0.05	0.22	0.03	0.22	0.05	0.03
TN93+G+I	642	60033	53758.1	-26233.9	0.212438	0.798017	2.11783	0.274703	0.343745	0.169943	0.21161	0.05	0.03	0.08	0.04	0.17	0.03	0.04	0.34	0.03	0.11	0.05	0.03
HKY+G+I	641	60042.2	53777.1	-26244.4	0.218791	0.826267	2.03778	0.274703	0.343745	0.169943	0.21161	0.05	0.03	0.15	0.04	0.12	0.03	0.04	0.24	0.03	0.19	0.05	0.03
T92+G	638	60117	53881.2	-26299.5	n/a	0.520079	2.27801	0.309224	0.309224	0.190776	0.190776	0.05	0.03	0.13	0.05	0.13	0.03	0.05	0.22	0.03	0.22	0.05	0.03
TN93+G	641	60126.2	53861.1	-26286.4	n/a	0.509713	1.96933	0.274703	0.343745	0.169943	0.21161	0.05	0.03	0.09	0.04	0.16	0.03	0.04	0.32	0.03	0.11	0.05	0.03
HKY+G	640	60172.9	53917.5	-26315.6	n/a	0.513088	1.94108	0.274703	0.343745	0.169943	0.21161	0.06	0.03	0.14	0.04	0.11	0.03	0.04	0.23	0.03	0.19	0.06	0.03
K2+G+I	638	60533.9	54298.1	-26507.9	0.221642	0.91097	2.02002	0.25	0.25	0.25	0.25	0.04	0.04	0.17	0.04	0.17	0.04	0.04	0.17	0.04	0.17	0.04	0.04
K2+G	637	60628.9	54402.9	-26561.3	n/a	0.539882	1.98835	0.25	0.25	0.25	0.25	0.04	0.04	0.17	0.04	0.17	0.04	0.04	0.17	0.04	0.17	0.04	0.04
JC+G+I	637	62720.5	56494.4	-27607.1	0.212801	0.953596	0.5	0.25	0.25	0.25	0.25	0.08	0.08	0.08	0.08	0.08	0.08	0.08	0.08	0.08	0.08	0.08	0.08
JC+G	636	62794.5	56578.2	-27650	n/a	0.566457	0.5	0.25	0.25	0.25	0.25	0.08	0.08	0.08	0.08	0.08	0.08	0.08	0.08	0.08	0.08	0.08	0.08
GTR+I	644	64224.6	57930.2	-28317.9	0.231408	n/a	1.78042	0.274703	0.343745	0.169943	0.21161	0.07	0.04	0.09	0.06	0.15	0.03	0.06	0.3	0.02	0.12	0.04	0.02
TN93+I	641	64324.9	58059.8	-28385.7	0.231367	n/a	1.78753	0.274703	0.343745	0.169943	0.21161	0.06	0.03	0.09	0.05	0.15	0.04	0.05	0.3	0.04	0.12	0.06	0.03
T92+I	638	64463.4	58227.6	-28472.7	0.231326	n/a	1.74148	0.309224	0.309224	0.190776	0.190776	0.05	0.03	0.12	0.05	0.12	0.03	0.05	0.2	0.03	0.2	0.05	0.03
K2+I	637	64573.3	58347.2	-28533.5	0.231296	n/a	1.70134	0.25	0.25	0.25	0.25	0.05	0.05	0.16	0.05	0.16	0.05	0.05	0.16	0.05	0.16	0.05	0.05
HKY+I	640	64666.9	58411.6	-28562.6	0.231335	n/a	1.76752	0.274703	0.343745	0.169943	0.21161	0.06	0.03	0.14	0.05	0.11	0.04	0.05	0.22	0.04	0.18	0.06	0.03
JC+I	636	66539.4	60323.1	-29522.5	0.231245	n/a	0.5	0.25	0.25	0.25	0.25	0.08	0.08	0.08	0.08	0.08	0.08	0.08	0.08	0.08	0.08	0.08	0.08
GTR	643	67451.5	61166.9	-29937.3	n/a	n/a	1.71041	0.274703	0.343745	0.169943	0.21161	0.07	0.04	0.09	0.06	0.15	0.03	0.06	0.3	0.02	0.12	0.05	0.02
TN93	640	67534.9	61279.6	-29996.7	n/a	n/a	1.71304	0.274703	0.343745	0.169943	0.21161	0.06	0.03	0.09	0.05	0.15	0.04	0.05	0.29	0.04	0.12	0.06	0.03
T92	637	67680.6	61454.5	-30087.2	n/a	n/a	1.67489	0.309224	0.309224	0.190776	0.190776	0.06	0.03	0.12	0.06	0.12	0.03	0.06	0.2	0.03	0.2	0.06	0.03
K2	636	67773.8	61557.5	-30139.6	n/a	n/a	1.78829	0.25	0.25	0.25	0.25	0.04	0.04	0.16	0.04	0.16	0.04	0.04	0.16	0.04	0.16	0.04	0.04
HKY	639	67910.9	61665.4	-30190.5	n/a	n/a	1.69262	0.274703	0.343745	0.169943	0.21161	0.06	0.03	0.14	0.05	0.11	0.04	0.05	0.22	0.04	0.18	0.06	0.03
JC	635	69676.7	63470.2	-31097	n/a	n/a	0.5	0.25	0.25	0.25	0.25	0.08	0.08	0.08	0.08	0.08	0.08	0.08	0.08	0.08	0.08	0.08	0.08

## Sheet: Table S2
Date	Location	ASTRO	Species	GenBank Accession numbers	Taxon name	Sex	Weight	Forearm	Ear	Putative Genus, subgenus, and species	Best BLAST match (% of identity over 100% Query coverage 411 bp at the RNA-dependent RNA polymerase gene)
15/07/14	David Gajeri, Tetri Senakebi (Davit Gareji)	1	Myotis emarginatus			f	10	32
15/07/14	David Gajeri, Tetri Senakebi (Davit Gareji)	2	Myotis emarginatus			f	9	28
15/07/14	David Gajeri, Tetri Senakebi (Davit Gareji)	3	Myotis emarginatus			m	5	26
15/07/14	David Gajeri, Tetri Senakebi (Davit Gareji)	4	Myotis emarginatus			m	5	26
15/07/14	David Gajeri, Tetri Senakebi (Davit Gareji)	5	Myotis emarginatus	OL791366	GE_CoV5_Myo_ema	m	7	29		Betacoronavirus, Sarbecovirus, SARS-related coronavirus	Betacoronavirus Rhinopholus blassi, Bulgaria, GU190215, isolate BtCoV/BM48-31/BGR/2008, RNA-dependent RNA polymerase gene (96.84%)
15/07/14	David Gajeri, Tetri Senakebi (Davit Gareji)	6	Myotis emarginatus			f	8	30
15/07/14	David Gajeri, Tetri Senakebi (Davit Gareji)	7	Myotis emarginatus			f	6	28
15/07/14	David Gajeri, Tetri Senakebi (Davit Gareji)	8	Myotis emarginatus			f	7	27
15/07/14	David Gajeri, Tetri Senakebi (Davit Gareji)	9	Myotis emarginatus			f	10	30
15/07/14	David Gajeri, Tetri Senakebi (Davit Gareji)	10	Myotis emarginatus	OL791333	GE_CoV10_Myo_ema	m	7	31		Alphacoronavirus, Decacovirus, Rhinolophus ferrumequinum HuB-2013	Alphacoronavirus Myotis sp, China, KJ473810, isolate BtMs-AlphaCoV/GS2013, RNA-dependent RNA polymerase (94.4 %)
16/07/14	Gardabani Managed Reserve (Gardabani)	11	Rhinolophus ferrumequinum	OL791370	GE_CoV11_Rhi_fer	m	15	55		Betacoronavirus, Sarbecovirus, SARS-related coronavirus	Betacoronavirus Rhinopholus blassi, Bulgaria, GU190215, isolate BtCoV/BM48-31/BGR/2008, RNA-dependent RNA polymerase gene (96.84%)
16/07/14	Gardabani Managed Reserve (Gardabani)	12	Rhinolophus ferrumequinum			f	16	55	20
16/07/14	Gardabani Managed Reserve (Gardabani)	13	Rhinolophus ferrumequinum	OL791364	GE_CoV13_Rhi_fer	m	14	56	21	Betacoronavirus, Sarbecovirus, SARS-related coronavirus	Betacoronavirus Rhinopholus blassi, Bulgaria, GU190215, isolate BtCoV/BM48-31/BGR/2008, RNA-dependent RNA polymerase gene (96.84%)
16/07/14	Gardabani Managed Reserve (Gardabani)	14	Rhinolophus ferrumequinum			f	14	57	21
16/07/14	Gardabani Managed Reserve (Gardabani)	15	Rhinolophus ferrumequinum			m	11	49	18
16/07/14	Gardabani Managed Reserve (Gardabani)	16	Rhinolophus ferrumequinum			m	13	49	17
16/07/14	Gardabani Managed Reserve (Gardabani)	17	Rhinolophus ferrumequinum	OL791370	GE_CoV17_Rhi_fer	f	19	53	19	Betacoronavirus, Sarbecovirus, SARS-related coronavirus	Betacoronavirus Rhinopholus blassi, Bulgaria, GU190215, isolate BtCoV/BM48-31/BGR/2008, RNA-dependent RNA polymerase gene (97.08%)
16/07/14	Gardabani Managed Reserve (Gardabani)	18	Rhinolophus ferrumequinum	OL791367	GE_CoV18_Rhi_fer	f	16	54	21	Betacoronavirus, Sarbecovirus, SARS-related coronavirus	Betacoronavirus Rhinopholus blassi, Bulgaria, GU190215, isolate BtCoV/BM48-31/BGR/2008, RNA-dependent RNA polymerase gene (97.08%)
16/07/14	Gardabani Managed Reserve (Gardabani)	19	Rhinolophus ferrumequinum	OL791368	GE_CoV19_Rhi_fer	f	11	51	20	Betacoronavirus, Sarbecovirus, SARS-related coronavirus	Betacoronavirus Rhinopholus blassi, Bulgaria, GU190215, isolate BtCoV/BM48-31/BGR/2008, RNA-dependent RNA polymerase gene (97.08%)
16/07/14	Gardabani Managed Reserve (Gardabani)	20	Rhinolophus ferrumequinum			m	15	50	20
16/07/14	Gardabani Managed Reserve (Gardabani)	21	Rhinolophus ferrumequinum	OL791365	GE_CoV21_Rhi_fer	f	12	52	20	Betacoronavirus, Sarbecovirus, SARS-related coronavirus	Betacoronavirus Rhinopholus blassi, Bulgaria, GU190215, isolate BtCoV/BM48-31/BGR/2008, RNA-dependent RNA polymerase gene (96.84%)
16/07/14	Gardabani Managed Reserve (Gardabani)	22	Rhinolophus ferrumequinum			f	9	53	19
16/07/14	Gardabani Managed Reserve (Gardabani)	23	Rhinolophus ferrumequinum			f	13	51	20
16/07/14	Gardabani Managed Reserve (Gardabani)	24	Rhinolophus ferrumequinum			m	13	50	13
16/07/14	Gardabani Managed Reserve (Gardabani)	25	Rhinolophus ferrumequinum			f	14	52	16
16/07/14	Gardabani Managed Reserve (Gardabani)	26	Rhinolophus ferrumequinum			m	20	51	17
16/07/14	Gardabani Managed Reserve (Gardabani)	27	Rhinolophus ferrumequinum			m	14	51	14
16/07/14	Gardabani Managed Reserve (Gardabani)	28	Rhinolophus ferrumequinum			f	13	52	15
16/07/14	Gardabani Managed Reserve (Gardabani)	29	Rhinolophus ferrumequinum			f	14	52	17
16/07/14	Gardabani Managed Reserve (Gardabani)	30	Rhinolophus ferrumequinum			f	16	53	18
16/07/14	Gardabani Managed Reserve (Gardabani)	31	Rhinolophus ferrumequinum			m	10	51	17
16/07/14	Gardabani Managed Reserve (Gardabani)	32	Rhinolophus ferrumequinum			f	12	51	18
16/07/14	Gardabani Managed Reserve (Gardabani)	33	Rhinolophus ferrumequinum			f	15	51	18
16/07/14	Gardabani Managed Reserve (Gardabani)	34	Rhinolophus ferrumequinum			f	11	52	18
16/07/14	Gardabani Managed Reserve (Gardabani)	35	Pipistrellus pygmaeus			f	4	27	8
16/07/14	Gardabani Managed Reserve (Gardabani)	36	Pipistrellus pygmaeus			f	4	28	8
16/07/14	Gardabani Managed Reserve (Gardabani)	37	Pipistrellus pygmaeus			m	5	30	5
16/07/14	Gardabani Managed Reserve (Gardabani)	38	Pipistrellus pygmaeus			f	4	28	4
16/07/14	Gardabani Managed Reserve (Gardabani)	39	Pipistrellus pygmaeus			f	5	28	5
16/07/14	Gardabani Managed Reserve (Gardabani)	40	Pipistrellus pygmaeus			f	5	29	4
16/07/14	Gardabani Managed Reserve (Gardabani)	41	Pipistrellus pygmaeus			f	4	25	5
16/07/14	Gardabani Managed Reserve (Gardabani)	42	Rhinolophus ferrumequinum			m	20	55	20
16/07/14	Gardabani Managed Reserve (Gardabani)	43	Rhinolophus ferrumequinum			f	20	45	21
16/07/14	Gardabani Managed Reserve (Gardabani)	44	Eptesicus serotinus			f	17	40	20
16/07/14	Gardabani Managed Reserve (Gardabani)	45	Eptesicus serotinus			m	20	45	15
16/07/14	Gardabani Managed Reserve (Gardabani)	46	Eptesicus serotinus			m	23	50	18
16/07/14	Gardabani Managed Reserve (Gardabani)	47	Eptesicus serotinus			m	4	50	13
16/07/14	Gardabani Managed Reserve (Gardabani)	48	Rhinolophus ferrumequinum			m	16	58	21
16/07/14	Gardabani Managed Reserve (Gardabani)	49	Rhinolophus ferrumequinum			m	19	57	21
16/07/14	Gardabani Managed Reserve (Gardabani)	50	Rhinolophus ferrumequinum			m	18	55	25
16/07/14	Gardabani Managed Reserve (Gardabani)	51	Rhinolophus ferrumequinum			f	23	53	19
16/07/14	Gardabani Managed Reserve (Gardabani)	52	Rhinolophus ferrumequinum			m	20	54	15
16/07/14	Gardabani Managed Reserve (Gardabani)	53	Rhinolophus ferrumequinum			m	21	50	15
16/07/14	Gardabani Managed Reserve (Gardabani)	54	Rhinolophus ferrumequinum			m	18	56	15
16/07/14	Gardabani Managed Reserve (Gardabani)	55	Rhinolophus ferrumequinum			f	20	56	20
16/07/14	Gardabani Managed Reserve (Gardabani)	56	Rhinolophus ferrumequinum			m	15	55	15
16/07/14	Gardabani Managed Reserve (Gardabani)	57	Rhinolophus ferrumequinum			m	16	55	16
16/07/14	Gardabani Managed Reserve (Gardabani)	58	Rhinolophus ferrumequinum	OL791325	GE_CoV58_Rhi_fer	m	16	58	16	Alphacoronavirus, Myotacovirus, Myotis ricketti alphacoronavirus Sax-2011	Alphacoronavirus, Myotis emarginatus, KY502400, isolate BtCoV/Myotis emarginatus/LUX/LUX16_A_1056/2016 RNA-dependent RNA polymerase gene (90.75%)
16/07/14	Gardabani Managed Reserve (Gardabani)	59	Rhinolophus ferrumequinum			f	17	56	17
23/07/14	Tskaltubo, cave Gliana (Kumistavi/Tskaltubo)	60	Miniopterus schreibersii			f	19	58	19
23/07/14	Tskaltubo, cave Gliana (Kumistavi/Tskaltubo)	61	Miniopterus schreibersii	OL791326	GE_CoV61_Min_sch	f	12	38	12	Alphacoronavirus, Myotacovirus, Myotis ricketti alphacoronavirus Sax-2011	Alphacoronavirus, Rhinopholus ferrumequinum, South Korea, MK991921, isolate B17-27, RNA-dependent RNA polymerase gene (91.87%)
23/07/14	Tskaltubo, cave Gliana (Kumistavi/Tskaltubo)	62	Miniopterus schreibersii			m	13	52	13
23/07/14	Tskaltubo, cave Gliana (Kumistavi/Tskaltubo)	63	Miniopterus schreibersii			m	13	51	13
23/07/14	Tskaltubo, cave Gliana (Kumistavi/Tskaltubo)	64	Miniopterus schreibersii	OL791328	GE_CoV64_Min_sch	f	11	45	11	Alphacoronavirus, Myotacovirus, Myotis ricketti alphacoronavirus Sax-2011	Alphacoronavirus, Rhinopholus ferrumequinum, South Korea, MK991921, isolate B17-27, RNA-dependent RNA polymerase gene (91.38%)
23/07/14	Tskaltubo, cave Gliana (Kumistavi/Tskaltubo)	65	Miniopterus schreibersii			m	13	45	13
23/07/14	Tskaltubo, cave Gliana (Kumistavi/Tskaltubo)	66	Miniopterus schreibersii			m	12	42	12
23/07/14	Tskaltubo, cave Gliana (Kumistavi/Tskaltubo)	67	Miniopterus schreibersii	OL791327	GE_CoV67_Min_sch	f	12	42	5	Alphacoronavirus, Myotacovirus, Myotis ricketti alphacoronavirus Sax-2011	Alphacoronavirus, Rhinopholus ferrumequinum, South Korea, MK991921, isolate B17-27, RNA-dependent RNA polymerase gene (91.38%)
23/07/14	Tskaltubo, cave Gliana (Kumistavi/Tskaltubo)	68	Miniopterus schreibersii	OL791335	GE_CoV68_Min_sch	f	11	42	5	Alpha coronavirus, Colacovirus/Pedacovirus-like, likely new species	Alphacoronavirus Myotis myotis, Italy , KY780397, isolate Mmyo4658_IT_16 RNA-dependent RNA polymerase (97.81 %)
23/07/14	Tskaltubo, cave Gliana (Kumistavi/Tskaltubo)	69	Miniopterus schreibersii			m	13	45	4
23/07/14	Tskaltubo, cave Gliana (Kumistavi/Tskaltubo)	70	Rhinolophus euryale			f	8	41	17
23/07/14	Tskaltubo, cave Gliana (Kumistavi/Tskaltubo)	71	Rhinolophus euryale	OL791340	GE_CoV71_Rhi_eur	f	10	41	1	Alpha coronavirus, Colacovirus/Pedacovirus-like, likely new species	Alphacoronavirus Myotis myotis, Italy , KY780397, isolate Mmyo4658_IT_16 RNA-dependent RNA polymerase (97.32 %)
23/07/14	Tskaltubo, cave Gliana (Kumistavi/Tskaltubo)	72	Miniopterus schreibersii			m	13	45	7
23/07/14	Tskaltubo, cave Gliana (Kumistavi/Tskaltubo)	73	Miniopterus schreibersii			m	13	54	9
23/07/14	Tskaltubo, cave Gliana (Kumistavi/Tskaltubo)	74	Miniopterus schreibersii			f	11	49	7
23/07/14	Tskaltubo, cave Gliana (Kumistavi/Tskaltubo)	75	Miniopterus schreibersii			m	12	54	9
23/07/14	Tskaltubo, cave Gliana (Kumistavi/Tskaltubo)	76	Miniopterus schreibersii			f	11	49	1
23/07/14	Tskaltubo, cave Gliana (Kumistavi/Tskaltubo)	77	Miniopterus schreibersii			m	13	45	7
23/07/14	Tskaltubo, cave Gliana (Kumistavi/Tskaltubo)	78	Miniopterus schreibersii	OL791338	GE_CoV78_Min_sch	f	13	42	13	Alpha coronavirus, Colacovirus/Pedacovirus-like, likely new species	Alphacoronavirus Myotis myotis, Italy , KY780397, isolate Mmyo4658_IT_16 RNA-dependent RNA polymerase (98.05 %)
23/07/14	Tskaltubo, cave Gliana (Kumistavi/Tskaltubo)	79	Miniopterus schreibersii			f	13	44	13
23/07/14	Tskaltubo, cave Gliana (Kumistavi/Tskaltubo)	80	Miniopterus schreibersii			m	14	46	1
23/07/14	Tskaltubo, cave Gliana (Kumistavi/Tskaltubo)	81	Rhinolophus euryale			f	9	43	15
23/07/14	Tskaltubo, cave Gliana (Kumistavi/Tskaltubo)	82	Rhinolophus euryale			f	13	46	17
23/07/14	Tskaltubo, cave Gliana (Kumistavi/Tskaltubo)	83	Rhinolophus euryale			m	12	46	15
23/07/14	Tskaltubo, cave Gliana (Kumistavi/Tskaltubo)	84	Rhinolophus euryale			f	11	48	20
23/07/14	Tskaltubo, cave Gliana (Kumistavi/Tskaltubo)	85	Rhinolophus euryale			f	7	45	21
23/07/14	Tskaltubo, cave Gliana (Kumistavi/Tskaltubo)	86	Rhinolophus euryale			m	10	43	16
23/07/14	Tskaltubo, cave Gliana (Kumistavi/Tskaltubo)	87	Rhinolophus euryale			m	9	45	2
23/07/14	Tskaltubo, cave Gliana (Kumistavi/Tskaltubo)	88	Rhinolophus euryale	OL791330	GE_CoV88_Rhi_eur	f	8	41	11	Alphacoronavirus, Myotacovirus, Myotis ricketti alphacoronavirus Sax-2011	Alphacoronavirus, Myotis emarginatus, KY502400, isolate BtCoV/Myotis emarginatus/LUX/LUX16_A_1056/2016 RNA-dependent RNA polymerase gene (91.97%)
23/07/14	Tskaltubo, cave Gliana (Kumistavi/Tskaltubo)	89	Rhinolophus euryale			f	8	39	21
23/07/14	Tskaltubo, cave Gliana (Kumistavi/Tskaltubo)	90	Rhinolophus euryale			f	8	41	19
23/07/14	Tskaltubo, cave Gliana (Kumistavi/Tskaltubo)	91	Rhinolophus euryale	OL791348	GE_CoV91_Rhi_eur	f	12	45	15	Betacoronavirus, Sarbecovirus, SARS-related coronavirus	Betacoronavirus, Rhinopholus euryale, KC633204, isolate BtCoV/Rhi_eur/BB98-92/BGR/2008 RNA-dependent RNA polymerase gene (97.08%)
23/07/14	Tskaltubo, cave Gliana (Kumistavi/Tskaltubo)	92	Rhinolophus euryale	OL791353	GE_CoV92_Rhi_eur	m	12	47	15	Betacoronavirus, Sarbecovirus, SARS-related coronavirus	Betacoronavirus, Rhinopholus euryale, KC633204, isolate BtCoV/Rhi_eur/BB98-92/BGR/2008 RNA-dependent RNA polymerase gene (97.32%)
23/07/14	Tskaltubo, cave Gliana (Kumistavi/Tskaltubo)	93	Rhinolophus euryale	OL791352	GE_CoV93_Rhi_eur	f	12	46	16	Betacoronavirus, Sarbecovirus, SARS-related coronavirus	Betacoronavirus, Rhinopholus euryale, KC633204, isolate BtCoV/Rhi_eur/BB98-92/BGR/2008 RNA-dependent RNA polymerase gene (97.32%)
23/07/14	Tskaltubo, cave Gliana (Kumistavi/Tskaltubo)	94	Rhinolophus euryale			f	12	46	16
23/07/14	Tskaltubo, cave Gliana (Kumistavi/Tskaltubo)	95	Rhinolophus euryale			f	11	41	15
23/07/14	Tskaltubo, cave Gliana (Kumistavi/Tskaltubo)	96	Rhinolophus euryale	OL791349	GE_CoV96_Rhi_eur	f	8	40	18	Betacoronavirus, Sarbecovirus, SARS-related coronavirus	Betacoronavirus, Rhinopholus euryale, KC633204, isolate BtCoV/Rhi_eur/BB98-92/BGR/2008 RNA-dependent RNA polymerase gene (97.08%)
23/07/14	Tskaltubo, cave Gliana (Kumistavi/Tskaltubo)	97	Rhinolophus euryale	OL791354	GE_CoV97_Rhi_eur	f	8	42	16	Betacoronavirus, Sarbecovirus, SARS-related coronavirus	Betacoronavirus, Rhinopholus euryale, KC633204, isolate BtCoV/Rhi_eur/BB98-92/BGR/2008 RNA-dependent RNA polymerase gene (97.32%)
23/07/14	Tskaltubo, cave Gliana (Kumistavi/Tskaltubo)	98	Rhinolophus euryale	OL791347	GE_CoV98_Rhi_eur	f	9	44	15	Betacoronavirus, Sarbecovirus, SARS-related coronavirus	Betacoronavirus, Rhinopholus euryale, KC633204, isolate BtCoV/Rhi_eur/BB98-92/BGR/2008 RNA-dependent RNA polymerase gene (97.08%)
23/07/14	Tskaltubo, cave Gliana (Kumistavi/Tskaltubo)	99	Rhinolophus euryale			m	11	45	16
24/07/14	Tskaltubo, cave Gliana (Kumistavi/Tskaltubo)	100	Myotis blythii			f	27	60	15
24/07/14	Tskaltubo, cave Gliana (Kumistavi/Tskaltubo)	101	Myotis blythii	OL791351	GE_CoV101_Myo_bly	f	25	60	16	Betacoronavirus, Sarbecovirus, SARS-related coronavirus	Betacoronavirus, Rhinopholus euryale, KC633204, isolate BtCoV/Rhi_eur/BB98-92/BGR/2008 RNA-dependent RNA polymerase gene (97.08%)
24/07/14	Tskaltubo, cave Gliana (Kumistavi/Tskaltubo)	102	Myotis blythii	OL791361	GE_CoV102_Myo_bly	f	20	55	15	Betacoronavirus, Sarbecovirus, SARS-related coronavirus	Betacoronavirus, Rhinopholus euryale, KC633204, isolate BtCoV/Rhi_eur/BB98-92/BGR/2008 RNA-dependent RNA polymerase gene (97.81%)
24/07/14	Tskaltubo, cave Gliana (Kumistavi/Tskaltubo)	103	Myotis blythii			f	24	56	17
24/07/14	Tskaltubo, cave Gliana (Kumistavi/Tskaltubo)	104	Myotis blythii			m	22	56	16
24/07/14	Tskaltubo, cave Gliana (Kumistavi/Tskaltubo)	105	Myotis blythii	OL791355	GE_CoV105_Myo_bly	f	28	58	16	Betacoronavirus, Sarbecovirus, SARS-related coronavirus	Betacoronavirus, Rhinopholus euryale, KC633204, isolate BtCoV/Rhi_eur/BB98-92/BGR/2008 RNA-dependent RNA polymerase gene (97.08%)
24/07/14	Tskaltubo, cave Gliana (Kumistavi/Tskaltubo)	106	Myotis blythii	OL791350	GE_C0V106_Myo_bly	m	22	54	19	Betacoronavirus, Sarbecovirus, SARS-related coronavirus	Betacoronavirus, Rhinopholus euryale, KC633204, isolate BtCoV/Rhi_eur/BB98-92/BGR/2008 RNA-dependent RNA polymerase gene (97.08%)
24/07/14	Tskaltubo, cave Gliana (Kumistavi/Tskaltubo)	107	Myotis blythii	OL791363	GE_CoV107_Myo_bly	f	20	57	22	Betacoronavirus, Sarbecovirus, SARS-related coronavirus	Betacoronavirus, Rhinopholus euryale, KC633204, isolate BtCoV/Rhi_eur/BB98-92/BGR/2008 RNA-dependent RNA polymerase gene (97.81%)
24/07/14	Tskaltubo, cave Gliana (Kumistavi/Tskaltubo)	108	Myotis blythii			m	22	58	17
24/07/14	Tskaltubo, cave Gliana (Kumistavi/Tskaltubo)	109	Myotis blythii			f	20	60	17
24/07/14	Tskaltubo, cave Gliana (Kumistavi/Tskaltubo)	110	Myotis blythii			f	24	56	19
24/07/14	Tskaltubo, cave Gliana (Kumistavi/Tskaltubo)	111	Myotis blythii			m	23	58	15
24/07/14	Tskaltubo, cave Gliana (Kumistavi/Tskaltubo)	112	Myotis blythii			f	20	73	21
24/07/14	Tskaltubo, cave Gliana (Kumistavi/Tskaltubo)	113	Myotis blythii			f	20	59	4
24/07/14	Tskaltubo, cave Gliana (Kumistavi/Tskaltubo)	114	Myotis blythii			f	23	59	19
24/07/14	Tskaltubo, cave Gliana (Kumistavi/Tskaltubo)	115	Myotis blythii			f	21	60	22
24/07/14	Tskaltubo, cave Gliana (Kumistavi/Tskaltubo)	116	Myotis blythii			f	19	59	18
24/07/14	Tskaltubo, cave Gliana (Kumistavi/Tskaltubo)	117	Myotis blythii			f	27	60	21
24/07/14	Tskaltubo, cave Gliana (Kumistavi/Tskaltubo)	118	Myotis blythii			f	18	58	22
24/07/14	Tskaltubo, cave Gliana (Kumistavi/Tskaltubo)	119	Myotis blythii	OL791341	GE_CoV119_Myo_bly	f	22	55	17	Alpha coronavirus, Colacovirus/Pedacovirus-like, likely new species	Alphacoronavirus, Myotis myotis, Italy, KY780397, isolate Mmyo4658_IT_16 RNA-dependent RNA polymerase (97.32%)
24/07/14	Tskaltubo, cave Gliana (Kumistavi/Tskaltubo)	120	Myotis blythii	OL791339	GE_CoV120_Myo_bly	m	23	55	18	Alpha coronavirus, Colacovirus/Pedacovirus-like, likely new species	Alphacoronavirus, Myotis myotis, Italy, KY780397, isolate Mmyo4658_IT_16 RNA-dependent RNA polymerase (98.05%)
24/07/14	Tskaltubo, cave Gliana (Kumistavi/Tskaltubo)	121	Myotis blythii	OL791329	GE_CoV121_Myo_bly	f	23	58	15	Alphacoronavirus, Myotacovirus, Myotis ricketti alphacoronavirus Sax-2011	Alphacoronavirus, Rhinopholus ferrumequinum, South Korea, MK991921, isolate B17-27, RNA-dependent RNA polymerase gene (91.38%)
24/07/14	Tskaltubo, cave Gliana (Kumistavi/Tskaltubo)	122	Myotis blythii	OL791342	GE_CoV122_Myo_bly	f	23	61	21	Alpha coronavirus, Colacovirus/Pedacovirus-like, likely new species	Alphacoronavirus, Myotis myotis, Italy, KY780397, isolate Mmyo4658_IT_16 RNA-dependent RNA polymerase (97.57%)
24/07/14	Tskaltubo, cave Gliana (Kumistavi/Tskaltubo)	123	Myotis blythii			f	25	55	16
24/07/14	Tskaltubo, cave Gliana (Kumistavi/Tskaltubo)	124	Myotis blythii	OL791343	GE_CoV124_Myo_bly	m	24	59	18	Alpha coronavirus, Colacovirus/Pedacovirus-like, likely new species	Alphacoronavirus, Myotis myotis, Italy, KY780397, isolate Mmyo4658_IT_16 RNA-dependent RNA polymerase (97.81%)
24/07/14	Tskaltubo, cave Gliana (Kumistavi/Tskaltubo)	125	Myotis blythii	OL791334	GE_CoV125_Myo_bly	m	22	60	18	Alpha coronavirus, Colacovirus/Pedacovirus-like, likely new species	Alphacoronavirus, Myotis myotis, Italy, KY780397, isolate Mmyo4658_IT_16 RNA-dependent RNA polymerase (92.21%)
24/07/14	Tskaltubo, cave Gliana (Kumistavi/Tskaltubo)	126	Myotis blythii			f	13	58	20
24/07/14	Tskaltubo, cave Gliana (Kumistavi/Tskaltubo)	127	Myotis blythii	OL791336	GE_CoV127_Myo_bly	f	17	54	17	Alpha coronavirus, Colacovirus/Pedacovirus-like, likely new species	Alphacoronavirus, Myotis myotis, Italy, KY780397, isolate Mmyo4658_IT_16 RNA-dependent RNA polymerase (97.81%)
24/07/14	Tskaltubo, cave Gliana (Kumistavi/Tskaltubo)	128	Myotis blythii			m	23	57	24
24/07/14	Tskaltubo, cave Gliana (Kumistavi/Tskaltubo)	129	Myotis blythii	OL791337	GE_CoV129_Myo_bly	f	27	56	19	Alpha coronavirus, Colacovirus/Pedacovirus-like, likely new species	Alphacoronavirus, Myotis myotis, Italy, KY780397, isolate Mmyo4658_IT_16 RNA-dependent RNA polymerase (97.81%)
24/07/14	Tskaltubo, cave Gliana (Kumistavi/Tskaltubo)	130	Myotis blythii			f	29	59	21
24/07/14	Tskaltubo, cave Gliana (Kumistavi/Tskaltubo)	131	Myotis blythii			m	20	55	19
24/07/14	Tskaltubo, cave Gliana (Kumistavi/Tskaltubo)	132	Myotis blythii			m	20	53	13
24/07/14	Tskaltubo, cave Gliana (Kumistavi/Tskaltubo)	133	Myotis blythii			f	26	62	21
24/07/14	Tskaltubo, cave Gliana (Kumistavi/Tskaltubo)	134	Myotis blythii			f	21	59	22
24/07/14	Tskaltubo, cave Gliana (Kumistavi/Tskaltubo)	135	Myotis blythii			f	20	58	19
24/07/14	Tskaltubo, cave Gliana (Kumistavi/Tskaltubo)	136	Myotis blythii			m	20	57	20
24/07/14	Tskaltubo, cave Gliana (Kumistavi/Tskaltubo)	137	Myotis blythii			f	27	57	17
24/07/14	Tskaltubo, cave Gliana (Kumistavi/Tskaltubo)	138	Myotis blythii			f	29	60	21
24/07/14	Tskaltubo, cave Gliana (Kumistavi/Tskaltubo)	139	Myotis blythii			f	22	54	16
24/07/14	Tskaltubo, cave Gliana (Kumistavi/Tskaltubo)	140	Myotis blythii			f	26	55	22
24/07/14	Tskaltubo, cave Gliana (Kumistavi/Tskaltubo)	141	Myotis blythii			f	22	60	20
24/07/14	Tskaltubo, cave Gliana (Kumistavi/Tskaltubo)	142	Myotis blythii	OL791344	GE_CoV142_Myo_bly	f	30	68	22	Betacoronavirus,Merbecovirus, MERS-related coronavirus	Betacoronavirus,Eptesicus serotinus, KF312399, Italy, isolate E13RS384_26, RNA dependent RNA poylmerase (RdRp) gene (96.12%)
24/07/14	Tskaltubo, cave Gliana (Kumistavi/Tskaltubo)	143	Myotis blythii	OL791345	GE_CoV143_Myo_bly	f	24	55	15	Betacoronavirus,Merbecovirus, MERS-related coronavirus	Betacoronavirus,Eptesicus serotinus, KF312399, Italy, isolate E13RS384_26, RNA dependent RNA poylmerase (RdRp) gene (95.87%)
24/07/14	Tskaltubo, cave Gliana (Kumistavi/Tskaltubo)	144	Myotis blythii			m	22	52	22
24/07/14	Tskaltubo, cave Gliana (Kumistavi/Tskaltubo)	145	Myotis blythii	OL791346	GE_CoV_145_Myo_bly	m	24	55	19	Betacoronavirus, Merbecovirus, MERS-related coronavirus	Betacoronavirus,Eptesicus serotinus, KF312399, Italy, isolate E13RS384_26, RNA dependent RNA poylmerase (RdRp) gene (96.12%)
24/07/14	Tskaltubo, cave Gliana (Kumistavi/Tskaltubo)	146	Myotis blythii	OL791362	GE_CoV146_Myo_bly	f	30	60	22	Betacoronavirus, Sarbecovirus, SARS-related coronavirus	Betacoronavirus, Rhinopholus euryale, KC633204, isolate BtCoV/Rhi_eur/BB98-92/BGR/2008 RNA-dependent RNA polymerase gene (98.05%)
24/07/14	Tskaltubo, cave Gliana (Kumistavi/Tskaltubo)	147	Myotis blythii			m	20	55	20
24/07/14	Tskaltubo, cave Gliana (Kumistavi/Tskaltubo)	148	Myotis blythii			m	26	60	18
24/07/14	Tskaltubo, cave Gliana (Kumistavi/Tskaltubo)	149	Myotis blythii			f	29	55	18
24/07/14	Tskaltubo, cave Gliana (Kumistavi/Tskaltubo)	150	Myotis blythii			f	24	58	18
24/07/14	Tskaltubo, cave Gliana (Kumistavi/Tskaltubo)	151	Myotis blythii	OL791360	GE_CoV151_Myo_bly	f	21	59	15	Betacoronavirus, Sarbecovirus, SARS-related coronavirus	Betacoronavirus, Rhinopholus euryale, KC633204, isolate BtCoV/Rhi_eur/BB98-92/BGR/2008 RNA-dependent RNA polymerase gene (98.05%)
24/07/14	Chiatura.Taroklde cave (Zodi/Chiatura)	152	Rhinolophus euryale	OL791332	GE_CoV152_Rhi_eur	m	8	45	15	Alphacoronavirus, Decacovirus, Rhinolophus ferrumequinum HuB-2013	Alphacoronavirus, Bat coronavirus Rhinolophus blasii, Bulgaria, isolate Bat coronavirus BM48-39/BGR/2008, RNA-dependent RNA polymerase gene (97.28%)
24/07/14	Chiatura.Taroklde cave (Zodi/Chiatura)	153	Rhinolophus euryale	OL791331	GE_CoV153_Rhi_eur	m	11	45	15	Alphacoronavirus, Decacovirus, Rhinolophus ferrumequinum HuB-2013	Alphacoronavirus, Bat coronavirus Rhinolophus blasii, Bulgaria, isolate Bat coronavirus BM48-39/BGR/2008, RNA-dependent RNA polymerase gene (97.28%)
24/07/14	Chiatura.Taroklde cave (Zodi/Chiatura)	154	Rhinolophus euryale			f	11	44	16
24/07/14	Chiatura.Taroklde cave (Zodi/Chiatura)	155	Rhinolophus euryale			m	9	45	12
24/07/14	Chiatura.Taroklde cave (Zodi/Chiatura)	161	Rhinolophus euryale			f	9	42	19
24/07/14	Chiatura.Taroklde cave (Zodi/Chiatura)	157	Rhinolophus blasii			m	10	43	15
24/07/14	Chiatura.Taroklde cave (Zodi/Chiatura)	158	Rhinolophus blasii			m	10	41	15
24/07/14	Chiatura.Taroklde cave (Zodi/Chiatura)	159	Rhinolophus blasii			m	10	45	17
24/07/14	Chiatura.Taroklde cave (Zodi/Chiatura)	160	Rhinolophus blasii			m	8	38	16
24/07/14	Chiatura.Taroklde cave (Zodi/Chiatura)	167	Rhinolophus blasii			m	10	45	15
24/07/14	Chkhorotsku. Cave Letsurtsume (Chkhorotsku)	156	Rhinolophus euryale			m	11	47	16
24/07/14	Chkhorotsku. Cave Letsurtsume (Chkhorotsku)	162	Rhinolophus euryale			m	11	52	15
24/07/14	Chkhorotsku. Cave Letsurtsume (Chkhorotsku)	163	Rhinolophus euryale			m	10	48	16
24/07/14	Chkhorotsku. Cave Letsurtsume (Chkhorotsku)	164	Rhinolophus euryale			f	8	45	17
24/07/14	Chkhorotsku. Cave Letsurtsume (Chkhorotsku)	165	Rhinolophus euryale			f	7	42	19
24/07/14	Chkhorotsku. Cave Lescurcume (Chkhorotsku)	166	Rhinolophus euryale	OL791359	GE_CoV166_Rhi_eur	f	8	47	16	Betacoronavirus, Sarbecovirus, SARS-related coronavirus	Betacoronavirus, Rhinopholus euryale, KC633204, isolate BtCoV/Rhi_eur/BB98-92/BGR/2008 RNA-dependent RNA polymerase gene (97.08%)
24/07/14	Chkhorotsku. Cave Letsurtsume (Chkhorotsku)	168	Rhinolophus euryale			f	6	35	15
24/07/14	Chkhorotsku. Cave Lescurcume (Chkhorotsku)	169	Rhinolophus euryale	OL791358	GE_C0V169_Rhi_eur	m	7	40	16	Betacoronavirus, Sarbecovirus, SARS-related coronavirus	Betacoronavirus, Rhinopholus euryale, KC633204, isolate BtCoV/Rhi_eur/BB98-92/BGR/2008 RNA-dependent RNA polymerase gene (97.08%)
24/07/14	Chkhorotsku. Cave Letsurtsume (Chkhorotsku)	170	Rhinolophus euryale			m	7	44	18
24/07/14	Chkhorotsku. Cave Letsurtsume (Chkhorotsku)	171	Rhinolophus euryale			m	9	45	15
24/07/14	Chkhorotsku. Cave Letsurtsume (Chkhorotsku)	172	Rhinolophus euryale			m	9	42	17
24/07/14	Chkhorotsku. Cave Lescurcume (Chkhorotsku)	173	Rhinolophus euryale	OL791356	GE_CoV173_Rhi_eur	f	8	45	17	Betacoronavirus, Sarbecovirus, SARS-related coronavirus	Betacoronavirus, Rhinopholus euryale, KC633204, isolate BtCoV/Rhi_eur/BB98-92/BGR/2008 RNA-dependent RNA polymerase gene (97.08%)
24/07/14	Chkhorotsku. Cave Lescurcume (Chkhorotsku)	174	Rhinolophus euryale	OL791357	GE_CoV174_Rhi_eur	m	7	42	19	Betacoronavirus, Sarbecovirus, SARS-related coronavirus	Betacoronavirus, Rhinopholus euryale, KC633204, isolate BtCoV/Rhi_eur/BB98-92/BGR/2008 RNA-dependent RNA polymerase gene (97.08%)
24/07/14	Chkhorotsku. Cave Letsurtsume (Chkhorotsku)	175	Rhinolophus euryale			m	8	41	16
2014-06-10	Chkhorotsku. Cave Letsurtsume (Chkhorotsku)	185	Miniopterus schreibersii			f		45	7
2014-07-10	Chkhorotsku. Cave Letsurtsume (Chkhorotsku)	186	Miniopterus schreibersii			m		46	6
2014-07-10	Chkhorotsku. Cave Letsurtsume (Chkhorotsku)	187	Miniopterus schreibersii			f		47	7
24/07/14	Saadamio cave Saadamio (Senaki)	176	Myotis mystacinus			m	15	59	28
24/07/14	Saadamio cave Saadamio (Senaki)	177	Myotis mystacinus			m	5	37	7
24/07/14	Saadamio cave Saadamio (Senaki)	178	Myotis mystacinus			f	7	39	11
24/07/14	Saadamio cave Saadamio (Senaki)	179	Myotis mystacinus			f	3	32	11
24/07/14	Saadamio cave Saadamio (Senaki)	180	Myotis alcathoe			f	4	29	5
2014-06-10	Tetritskaro dis. Sabneleti (Tetritskaro/Amlevi)	181	Nyctalus leisleri			m		45	12
2014-06-10	Tetritskaro dis. Sabneleti (Tetritskaro/Amlevi)	182	Nyctalus leisleri			m		41	10
2014-06-10	Tetritskaro dis. Sabneleti (Tetritskaro/Amlevi)	183	Eptesicus serotinus			m		44	9
2014-06-10	Tetritskaro dis. Sabneleti (Tetritskaro/Amlevi)	184	Eptesicus serotinus			m		46	16
2014-07-10	Sveri kvabkari (Sveri/Chiatura)	188	Rhinolophus ferrumequinum			m		56	20

## Sheet: Table S3
KZUnclassiMyotaCoV		1.3	1.4	1.4	1.5	1.7	2	2.1	2	1.9	2	2	2	2	2	2	1.7	2	1.9	2.1	2.1	1.7	2	2	2	2	2.1	1.7	1.9	1.9	1.8	1.7	2.1	2	2	1.9	2.2	2.2
GEUnclassi_MyotaCoV	90.8		1.3	1.3	1.6	1.7	2	2	2	1.9	2	2	2	2	2.1	2	1.8	2	1.9	2	2	1.7	2	2.1	2	2	2.1	1.7	1.9	1.8	1.8	1.8	2.1	2.1	2	1.9	2.2	2.3
MyotisemargLux	90.2	90.6		1.2	1.5	1.8	2.1	2.1	2.1	1.9	2	2	2	2	2	2	1.8	2.1	2	2.1	2.1	1.7	2	2	2	2.1	2.1	1.8	2	1.9	1.9	1.8	2.1	2.1	2	1.9	2.2	2.2
MinioptSpain	90	91.1	93.9		1.6	1.7	2.1	2.2	2.1	1.9	2	2	2	2	2.1	2.1	1.7	2	1.9	2	2	1.7	2.1	2	2.2	2	2.1	1.8	2	1.9	2	1.8	2.1	2.1	2	1.9	2.2	2.2
MyotisrickeSax2011	86.8	87.2	88.4	85.9		1.8	2.1	2.2	2	1.9	2	2	2.1	2.1	2	2.1	1.8	1	2	2.1	2.1	1.8	2	2	2.1	2.1	2.1	1.8	2	2	1.9	1.8	2.1	2	2	1.9	2.2	2.3
EuroUnclassRhi	74.3	74.8	74	73.9	74.5		1.8	1.7	1.8	1.7	1.8	1.8	1.7	1.7	1.8	1.8	1.6	1	1.4	1.7	1.6	1.6	1.7	1.8	1.8	1.8	1.8	1.6	1.7	1.8	1.7	1.5	1.8	1.9	1.8	1.7	1.9	2
UnclasMyonigriBra	75.2	75.1	75.5	73.8	75.9	74.9		2	2	1.8	1.9	2	2.1	2	2	2.1	1.8	2	1.9	2.1	2.1	1.6	1.9	2	2	2.1	2.1	1.6	1.8	2.1	2	1.8	2.1	2.1	1.9	1.9	2.2	2.3
UnMinunaCoV	73.1	73.8	73.3	72.1	74.9	77	78.4		2.1	1.9	2	2	2.1	2.1	2.1	2.2	1.9	2	1.9	2.1	2.1	1.7	1.9	2	1.9	2.1	2.1	1.7	1.9	2.2	2	1.7	2.1	2.2	2	1.8	2.3	2.4
PEDV	73.6	73.7	72.9	72.5	74.2	73.7	75.5	74.1		1.8	1.9	1.9	1.9	2	1.9	2.1	1.8	2	2	2.1	2.1	1.8	2	2.1	2	2.1	2.1	1.9	2	2.1	1.9	1.8	2.2	2.1	2	2	2.2	2.3
EuAsiaUnclasPedColaV	74.9	75.3	75.1	74.2	74	73.7	76.3	74.3	75.4		0.7	1.4	1.4	1.4	1.7	1.8	1.7	1.9	1.8	1.9	1.9	1.5	1.8	1.8	1.9	1.9	1.8	1.6	1.8	2	1.8	1.7	2	1.9	1.8	1.8	2.1	2.1
GEUnclassPedaColacoV	75.3	75.7	74.6	74.4	73.3	74	75.8	74.2	74.9	92.9		1.6	1.6	1.6	1.9	1.9	1.8	2	1.9	2.1	2.1	1.6	1.9	2	2	2	1.9	1.7	1.9	2.1	1.9	1.7	2.1	2	1.9	1.9	2.2	2.2
UnclassPedColaMydaub	73.9	74.6	75.7	74.5	76.1	75.1	76.6	75.6	74.8	85.2	85.1		1.4	1.5	1.9	2	1.7	2	1.9	2.1	2.1	1.6	1.9	2	2	2	2	1.6	1.9	2.1	1.9	1.7	2.1	2.1	1.8	1.9	2.3	2.2
UnclasPedaColaPipis	73.8	74.6	75.5	74.5	74.9	75.5	74.4	73.5	76.9	85.3	85.2	89.5		1.6	1.8	1.8	1.8	2	1.9	2	2	1.7	1.9	2.1	2	2	2	1.7	1.9	2.1	2	1.7	2.1	2.1	1.9	1.9	2.3	2.2
UnclassPedColaV	75	75.9	76.2	75.2	74.6	75	77.1	74.8	75.2	87.1	86.4	88.4	86.5		1.8	2	1.8	2	1.9	2	2	1.6	2.1	2.1	2	2	1.9	1.7	1.8	2.2	1.9	1.7	2.1	2.1	1.9	1.9	2.3	2.3
Scotoph512	76.2	73.4	75	73.8	75.2	73.7	72.8	72.7	73.5	78.7	77.8	79.2	81.1	80.2		2	1.8	2.1	1.8	2	2	1.7	2.1	2	2	2	2	1.8	1.8	2.1	2	1.8	2	2	1.9	1.9	2.2	2.2
BatCoVCDPHE15	75.4	77	75.9	75.2	76.4	74.5	74.8	74.9	73.4	78.8	78.6	80.2	80.1	80.5	76.4		1.8	2.1	1.9	2	2.1	1.8	2.1	1.9	2	2	2	1.8	1.9	2.1	1.9	1.8	2.2	2.1	2	1.9	2.2	2.2
ArtibtCntrlAm	76.6	75.8	74.6	74.8	75.4	76.2	75.1	72.5	73.4	75.3	75.5	75.5	76.1	76.2	75.3	74.6		1.8	1.7	1.8	1.8	1.5	1.8	1.7	1.9	1.9	1.9	1.6	1.7	1.9	1.8	1.7	1.9	1.9	1.8	1.7	2	1.9
GEunclassiRhi	73.1	73.8	72.2	72.2	72.9	88.5	74.4	7.6	74.1	73.6	75	76.7	75.1	76.1	72.2	74.6	76.5		1.7	2	2	1.7	1.9	2.1	1.9	2	2	1.7	1.8	2.1	1.9	1.6	2.1	2.1	2	1.9	2.1	2.2
BtCoVHKU10	73	72.1	72.2	73.3	72.4	79.5	74.6	74.5	73.1	72.9	72.6	73.1	73.7	73.3	73	72.3	75.5	78.8		1.7	1.6	1.7	1.9	1.8	1.9	1.8	2	1.7	1.8	2	1.9	1.7	2	1.9	1.8	1.8	2	2.1
RhiferrHuB2013	73.1	73.9	75.1	74.7	74.3	77.3	73.1	74.9	73.3	73	71.9	74	74.7	74.6	72.7	73.1	74.5	76.7	79.3		1.1	1.8	2.1	2.1	2.2	2.1	2	1.8	1.9	2.2	2.1	1.8	2.2	2.2	1.9	2	2.2	2.2
GERhiFerrHuB2013like	71.6	71.9	73.8	73.8	73.2	78.4	73.3	74.8	73.3	72.9	72.2	74.4	75.5	74.5	72.9	72.7	74.5	78.1	81.5	93.8		1.8	2.1	2.1	2.2	2.1	2	1.8	2	2.2	2	1.8	2.2	2.2	1.9	2	2.2	2.2
UnclasNyctaCoV	73.8	73.7	74	72.9	73.3	74.1	76.9	75.2	72.6	75.9	76.3	76.4	74.8	76.5	72.9	73.8	76.7	74.1	73.8	71.9	73.1		1.3	1.4	1.6	1.7	1.7	1.5	1.6	1.7	1.6	1.6	1.8	1.8	1.7	1.7	1.9	1.9
PipisKuhliiCoV3398	72.5	72.7	72.6	70.7	73	75.3	76.1	76.6	74	74.1	74	76.1	74.5	74.3	71.3	71.9	74.9	75.9	73.7	73.6	74.4	83		1.7	2	2.1	2.1	1.7	1.9	2.2	2	1.7	2	2.1	2	1.8	2.2	2.2
NyctaVelCoVSC2013	75.8	74.4	75.1	74.1	74.6	75.1	75.9	77.3	71.9	76.6	75.8	76.6	75.4	75.9	74.4	76.8	77.2	74.9	74.6	72.2	75.1	82.5	82.7		1.9	1.9	2	1.6	1.9	2	1.9	1.6	2	2	2	1.8	2.2	2.2
HmCoV229E	71.3	72.1	70.8	68.8	70	73.1	71.7	74	70.1	72.8	71.9	71.9	72.5	73	70.3	74.7	71.8	74	72.4	69	70.9	75.1	72.4	78.8		1.9	1.9	1.7	1.9	2.1	1.8	1.7	2	2	1.9	1.8	2	2.2
HmCoVNL63	71.5	71.9	71.3	70.4	70.9	72.7	72.2	70.7	71.2	73.8	72.9	73.1	72.9	74.3	72.1	76.2	72.3	73.2	74.7	73.8	73.3	75.7	73.3	78.6	75.7		1.6	1.8	2	2.1	1.9	1.8	2.2	2.1	2	2	2.2	2.2
BtKYNL63-9b	71.5	71.6	71.6	71.6	72.5	74.1	74.3	73.2	72.3	74.7	74.3	73.9	74.9	75.8	72.6	76.9	73.6	74.8	72.8	73.6	73.8	74.7	72.3	75.9	76.7	83.6		1.8	1.9	2	2	1.8	2.2	2.2	1.9	2	2.2	2.2
MinipbatCoVHKU8	74.8	74.1	73.3	73.5	72.9	74.5	74.9	74.8	70.6	74.5	74.4	74.9	73.4	74.5	73.6	72.9	74.3	74.9	72.5	73.2	73.1	76.3	75.5	76.9	73.5	72.5	71.4		1.2	1.7	1.6	1.5	1.7	1.8	1.7	1.6	1.9	2
MiniopbtCoV1	71.5	71.4	70	71.1	69.1	74.5	74.4	73.3	71.8	73.3	73.6	73.2	71.9	74.4	73.3	71.8	74	75	71.9	72.9	73.4	75.4	73.9	75.3	73.9	72.7	72.7	82.2		1.9	1.8	1.5	1.9	2	1.8	1.8	2	2.1
MolossusBras	77.2	77.5	76.6	76.8	76.2	72.9	72.9	70.5	73	73.1	73.7	72.3	71.6	73.7	72.9	73.7	75.3	71.9	70.1	70.8	68.5	74.3	71.9	74.3	71.4	73.8	72.9	84.2	72.9		1.9	1.8	2.2	2.1	2	2	2.2	2.3
RhinbtCoVHKU2	73.1	73.9	73.3	71.8	72.6	71.6	71.1	70.6	69.7	72.6	72.9	73.8	72.8	72.6	70.2	76	72.4	72	70.2	67.5	67.5	73.5	71.6	73.6	73.2	71.4	72	82.6	71.7	75		1.7	2	2	1.9	1.8	2.1	2.1
UnclassifAmer	72.8	72.6	72.8	71.6	73	74.7	73.4	72.7	71.7	73.5	73.4	73.7	73.8	75.1	72	72.8	73.4	75.2	73.2	72.5	71.7	73.8	73.4	75.7	72.5	72.2	72.9	73	72.5	72.3	72.5		1.8	1.8	1.7	1.7	1.8	2
UnclassiSturnibtBra	72.3	71.6	72.1	71.1	72.1	73.3	70.7	71.7	67.4	71.9	71.5	72.3	72.3	72.7	71.6	70.4	73.1	72.8	71.8	71.5	71	71.4	71.7	74	71	69.8	70	74.2	72	69.5	70.5	72.5		1.9	1.8	1.9	2.2	2.2
AlphaCoV1	71.3	70.3	69.4	68.4	70.3	69.1	68	67.3	67.3	70.9	70.8	68.9	70.6	70.9	69.5	71.3	69.7	68.7	68.5	66.8	65.3	71.1	71.2	73.8	70.3	70.1	71	70.8	69.6	69.5	68.9	70.7	74.6		1.7	1.9	2.1	2.2
MinkCoV1	69.8	68.6	69	67.6	68.2	67.9	60.2	66.3	68.6	71.8	71.8	71.8	72.2	73.2	70.1	68.8	69.9	66.9	68.1	69.3	67.9	69.7	66.8	70.3	69.7	69.1	61.3	71	70.2	70.5	68.9	70.2	72.9	76.8		1.9	2	2.2
Luchen_Rn_CoV	71.6	70.1	70	70.1	68.8	70.5	69.4	71.7	68.5	71.8	71.6	79.2	70.9	71.7	69.8	72.1	70.3	69.3	71	68.7	68.6	71.1	71.4	72.5	69.4	69.2	69.9	71.1	70.1	70	71.5	71.2	70	71.1	68.5		1.9	2
SuncusX74	64.8	64.5	63.8	63.3	63.2	65.1	64.7	75.6	62.3	66.6	66.5	64.5	67.3	66.8	64.2	67.1	66.7	65.7	66	63.5	62.3	65.3	64.2	66.7	68.1	66	65.9	65	63.8	66.4	66.7	67.6	64.6	66.2	64.7	66.6		2.2
SorexCoVT14	66	64.5	63.7	63	62.4	61.1	63.8	61	61.3	62	61.9	69.3	61.5	62.5	61.4	67.4	66.4	61	62.9	59.1	59.6	65.2	64.5	66.5	65.5	67.3	66.4	63	62.8	66.5	68.3	63.8	65.2	67.5	65.9	64.1	64.6

## Sheet: Table S4
MerbecloseGE		0.812625	1.27151	1.50025	1.71403	1.67527	1.70762	1.91566	2.09915	2.15654	2.15299	2.06689	2.07787	2.07813	2.02111	2.01985	1.98423	2.10057	1.88264	2.17369	2.2157	2.07181
GECoVMerbe	94.1		1.4243	1.67654	1.79603	1.76893	1.86651	2.00381	2.24163	2.24941	2.26579	2.20978	2.22192	2.16865	2.10582	2.10856	2.04016	2.18513	1.94805	2.28586	2.2753	2.1676
MERSlike	84.5	83.8		1.17455	1.43069	1.60861	1.64137	1.78281	2.085	2.05563	2.12403	2.02955	2.04516	1.95578	1.93578	1.96633	1.92961	2.00427	1.88502	2.05605	2.13582	2.02955
MERS	85.3	85.4	87		1.63818	1.75407	1.81604	1.94933	2.22209	2.20347	2.22388	2.20655	2.1715	2.14507	2.10318	2.14306	2.09328	2.23354	1.99146	2.17155	2.32702	2.26193
Pipistrel_HKU5	81.8	81.7	83.1	85		1.8125	1.64846	1.92736	2.23621	2.12635	2.27012	2.22644	2.18002	2.12258	2.05883	2.07459	2.07759	2.20325	2.01357	2.24068	2.32916	2.18662
HedgeCoV1	81	81.6	79	82.3	71.8		1.73279	1.82552	2.11088	2.14727	2.18016	2.12002	2.09384	2.07305	1.99727	2.05442	1.99249	2.08042	1.85417	2.15485	2.32786	2.15657
Tylonyc_HKU4	79.5	78.4	78.8	79.1	81.9	79.1		1.79923	2.09563	2.17576	2.1234	2.14013	2.11448	2.06607	1.97038	2.03365	1.97007	2.08547	1.9156	2.12285	2.19078	2.09609
UnclasMerblike	70.6	71.9	70.4	71.3	72.1	73.9	73.1		2.07643	1.99314	2.06579	2.06009	2.00315	1.99594	1.91199	1.97493	1.97596	2.03037	1.82794	1.89263	2.01039	1.95306
BetaCoV1	65	64.6	61.8	73.1	63.9	67.3	66.7	63.5		1.70053	1.55699	1.59041	1.66816	2.19103	2.12768	2.09102	2.03604	2.15531	1.96116	2.08119	2.27057	2.14698
MurineCoV	64.7	66.1	63.7	62.9	65.1	65.2	65.5	66	83.4		1.70151	1.71257	1.68628	2.18388	2.09981	2.16696	2.12459	2.22375	1.93433	2.18904	2.19395	2.25918
China_RatHKU24	65.1	65.2	64.2	63.6	66.7	66.1	66.4	64.1	85.2	84.2		1.76397	1.73757	2.1407	2.08608	2.03292	2.04842	2.18716	1.92047	2.12955	2.29009	2.20584
Myodes2JL14	65.7	65.9	64.5	64.6	63	66.2	67.1	65.5	85.3	84.2	82.1		1.72924	2.20096	2.11998	2.17329	2.1713	2.29338	1.99526	2.12105	2.2263	2.23247
HmCoVHKU1	65.3	65	64.8	63.9	63.9	67.4	68.4	67	82.3	84.4	82	83.9		2.14427	2.09152	2.12061	2.07196	2.15907	1.9203	2.1457	2.20908	2.2296
GESarbeco	67.1	67	66.5	67.2	66.6	67.4	68	67	61.9	63.3	65.3	64.6	64.8		0.711848	1.29828	1.2631	1.4022	1.82583	2.13401	2.21014	2.04077
SarbecocloseGE	66.8	67	65.7	67	66,4	67.7	67.1	67.3	62.2	63.8	65.2	64.5	64.8	93.7		1.22886	1.22501	1.33521	1.80588	2.0955	2.19344	2.02888
SARSlike	65.4	65.6	64	64.3	65	65.7	64.9	65.2	62.4	62.8	65.6	64.7	63.6	87.4	86.8		1.12222	1.33295	1.86548	2.08795	2.15601	2.01116
SARSCoV-2like	65.2	66.2	64.5	64.7	64.6	66.3	65.2	65.2	62.9	64.3	65.8	65.2	65.1	87.8	86.9	88.1		0.740426	1.8292	2.09841	2.19914	2.04149
SARSCoV-2	65.1	65.6	64.9	64.1	64.5	66.8	65.7	65.5	63.7	65.8	66.3	66.2	65.8	88.6	87.6	88.1	93.8		1.91773	2.16874	2.30766	2.15877
BatHpZhej2013	68.3	68.2	67	67.6	67	69.2	67.4	69.2	65.6	66	65.7	66.5	68.3	70.7	70.6	69.4	69.9	70.2		1.86456	2.05238	1.94677
RosetHKU9	63.2	63.1	64.5	65.9	62.7	63.3	62.9	67.8	67.6	65.1	67.5	68.2	68.8	67.8	67.6	66.2	67	68	67.9		1.89789	1.82426
RosGCCDC1	62.4	64.4	62.9	63.1	63.5	64.5	65.2	68.6	66.2	67	67.9	64.4	66.7	65.2	65	64.1	64.1	63.9	64.7	76.7		2.0186
EidoCoVC704	65.6	64.4	65.2	65.3	65.4	65.7	65.4	70.2	67.2	65.4	65.7	68.3	67.2	71	70.7	69.4	69.4	69.2	67	77.7	75.6
